# Supplementary material for: Identification of Germinal Neurofibromin Hotspots
Source: Biomedicines. 2022 Aug 21;10(8):2044. doi: 10.3390/biomedicines10082044 (PMC9405573; doi:10.3390/biomedicines10082044)
Supplement: Supplementary file 1 [file biomedicines-10-02044-s001.zip]

Archive with 3 entries (3 files):
- Figure S1.pdf
- Table S1 Germinal Variant Type Analysis.xlsx
- Table S2 Sliding Windows Analysis.xlsx
