# Supplementary material for: Identification of Germinal Neurofibromin Hotspots
Source: Biomedicines. 2022 Aug 21;10(8):2044. doi: 10.3390/biomedicines10082044 (PMC9405573; doi:10.3390/biomedicines10082044)
Supplement: Supplementary file 1 [file biomedicines-10-02044-s001.zip › Table S1 Germinal Variant Type Analysis.xlsx]

## Sheet: Variant_Type_Domain
Domain	Variant Type	#Conseq Domain	#All Variant Domain	Patho vs total	#conseq Global Proportion	pValue
GATPase_Activase//RAS_GTPase	inframe_insertion	1	64	0.015625	0.000403877	0.025522
CTD//Armadillo//Armadillo3	inframe_deletion&splice_region_variant	1	116	0.00862069	0.000403877	0.0457783
CTD//Armadillo//Armadillo3	stop_gained&inframe_deletion	1	116	0.00862069	0.000403877	0.0457783
CTD//Armadillo//Armadillo3	stop_gained&frameshift_variant	2	116	0.0172414	0.00242326	0.0326442
Armadillo	stop_gained&frameshift_variant	2	145	0.0137931	0.00242326	0.0488152
CTD//Armadillo//Armadillo3	frameshift_variant&splice_region_variant	3	116	0.0258621	0.00565428	0.0285709
Coils//Tubulin_binding_domain	splice_region_variant&synonymous_variant	2	17	0.117647	0.00767367	0.00741796
CTD//Armadillo	splice_region_variant&synonymous_variant	3	80	0.0375	0.00767367	0.0239653
CTD//MobidDB	splice_region_variant&synonymous_variant	1	5	0.2	0.00767367	0.037784
Coils//Tubulin_binding_domain	missense_variant&splice_region_variant	4	17	0.235294	0.0113086	3.45952e-05
GATPase_Activase//RAS_GTPase	missense_variant&splice_region_variant	4	64	0.0625	0.0113086	0.00606205
CSRD	missense_variant	35	277	0.126354	0.0553312	5.39657e-06
RAS_GTPase	missense_variant	22	157	0.140127	0.0553312	5.94993e-05
GATPase_Activase//Ras_GTPase_conservate//RAS_GTPase	missense_variant	5	15	0.333333	0.0553312	0.000974382
Tubulin_binding_domain	missense_variant	9	60	0.15	0.0553312	0.0055286
Armadillo1//Armadillo	missense_variant	5	32	0.15625	0.0553312	0.0299457
Armadillo2//Armadillo	stop_gained	11	43	0.255814	0.0961228	0.00201852
CSRD	stop_gained	38	277	0.137184	0.0961228	0.0167204
GATPase_Activase//RAS_GTPase	stop_gained	12	64	0.1875	0.0961228	0.0178718
RAS_GTPase	stop_gained	23	157	0.146497	0.0961228	0.0275919
CRAL_TRIO	frameshift_variant	39	104	0.375	0.204362	4.63254e-05
RAS_GTPase	frameshift_variant	49	157	0.312102	0.204362	0.000966674
CSRD	frameshift_variant	75	277	0.270758	0.204362	0.00481653
Armadillo	frameshift_variant	43	145	0.296552	0.204362	0.00538669
Armadillo1//Armadillo	frameshift_variant	12	32	0.375	0.204362	0.0196947
Tubulin_binding_domain	frameshift_variant	19	60	0.316667	0.204362	0.0272065
Ph_like	frameshift_variant	18	59	0.305085	0.204362	0.0441306
Armadillo	synonymous_variant	76	145	0.524138	0.310985	7.99853e-08
CTD	synonymous_variant	28	43	0.651163	0.310985	4.59744e-06
MobidDB	synonymous_variant	10	10	1	0.310985	8.46059e-06
CTD//Armadillo//Armadillo3	synonymous_variant	57	116	0.491379	0.310985	3.80281e-05
CTD//Armadillo	synonymous_variant	42	80	0.525	0.310985	5.61232e-05
CSRD	synonymous_variant	113	277	0.407942	0.310985	0.000405579
CRAL_TRIO	synonymous_variant	48	104	0.461538	0.310985	0.000909705
Ph_like	synonymous_variant	29	59	0.491525	0.310985	0.00284047
CTD//MobidDB	synonymous_variant	4	5	0.8	0.310985	0.0351312
