# Supplementary material for: Identification of Germinal Neurofibromin Hotspots
Source: Biomedicines. 2022 Aug 21;10(8):2044. doi: 10.3390/biomedicines10082044 (PMC9405573; doi:10.3390/biomedicines10082044)
Supplement: Supplementary file 1 [file biomedicines-10-02044-s001.zip › Table S2 Sliding Windows Analysis.xlsx]

## Sheet: Hoja3
ID	Start	End	Pathological	Benign	Proportion	pValue	Domain	synonymous	frameshift	missense	splice	nonsense	WATSON_SYNDROME_WTSN	NEUROFIBROMATOSIS_FAMILIAL_SPINAL	JUVENILE_MYELOMONOCYTIC_LEUKEMIA_JMML	Hereditary_cancer-predisposing_syndrome	CAFE-AU-LAIT_SPOTS_MULTIPLE	NEUROFIBROMATOSIS-NOONAN_SYNDROME_NFNS	NEUROFIBROMATOSIS_TYPEI_NF1
window_0_100	0	100	38	28	0.575758	0.324095	-	2.60116	3.39943	4	9.09091	0.617284	0	7.69231	0	2.38908	4.7619	0	2.7937
window_25_125	25	125	40	35	0.533333	0.592653	-	3.17919	5.09915	3.82222	9.09091	0	0	0	0	0.853242	0	0	0.895415
window_50_150	50	150	35	32	0.522388	0.660602	-	2.31214	5.66572	3.64444	9.09091	0	0	0	0	0.853242	0	0	0.787966
window_75_175	75	175	35	32	0.522388	0.660602	-	2.60116	4.24929	3.73333	9.09091	0	0	0	0	0.682594	0	0	0.823782
window_100_200	100	200	34	27	0.557377	0.444218	PKC	2.31214	4.53258	3.91111	0	0	0	0	1.5625	0.682594	4.7619	0	0.859599
window_125_225	125	225	40	28	0.588235	0.250102	PKC	2.02312	3.96601	3.73333	0	0	0	0	1.5625	1.53584	9.52381	0	0.967049
window_150_250	150	250	43	29	0.597222	0.196317	PKC	2.89017	3.68272	4.17778	0	0	0	0	1.5625	1.53584	9.52381	0	1.11032
window_175_275	175	275	44	32	0.578947	0.2865	-	4.04624	4.53258	3.82222	0	0	0	0	1.5625	1.36519	9.52381	0	1.18195
window_200_300	200	300	34	38	0.472222	0.898156	-	5.20231	3.68272	3.46667	0	0	0	0	0	1.19454	4.7619	0	0.895415
window_225_325	225	325	30	37	0.447761	0.949012	-	5.20231	3.68272	3.55556	0	0	0	0	0	0.682594	0	0	0.931232
window_250_350	250	350	38	33	0.535211	0.580376	-	4.62428	5.09915	3.02222	0	0	0	0	0	0.511945	0	0	1.18195
window_275_375	275	375	40	33	0.547945	0.493771	-	4.33526	5.09915	3.28889	0	0	0	7.69231	0	0.511945	0	0	1.18195
window_300_400	300	400	44	30	0.594595	0.204866	-	3.17919	4.81586	3.64444	18.1818	0	0	7.69231	0	0.511945	0	0	1.21777
window_325_425	325	425	40	28	0.588235	0.250102	-	2.60116	4.24929	3.91111	18.1818	0	0	7.69231	0	0.511945	0	0	1.03868
window_350_450	350	450	38	27	0.584615	0.276052	-	3.17919	3.68272	3.73333	18.1818	0	1.78571	7.69231	1.5625	1.02389	0	1.47059	0.931232
window_375_475	375	475	35	24	0.59322	0.245972	-	2.31214	2.83286	3.55556	18.1818	0	1.78571	0	1.5625	1.19454	0	1.47059	0.895415
window_400_500	400	500	36	22	0.62069	0.135159	-	2.31214	3.11615	3.28889	0	0	1.78571	0	1.5625	1.36519	0	1.47059	0.967049
window_425_525	425	525	40	25	0.615385	0.13655	-	3.46821	3.11615	2.93333	0	0	1.78571	0	1.5625	1.36519	0	1.47059	1.11032
window_450_550	450	550	42	34	0.552632	0.459101	-	3.17919	2.54958	3.37778	0	0	0	0	0	1.19454	0	0	1.21777
window_475_575	475	575	45	34	0.56962	0.339993	-	4.04624	3.11615	3.37778	9.09091	0	0	0	0	1.19454	0	0	1.21777
window_500_600	500	600	49	34	0.590361	0.209214	-	4.33526	3.11615	3.37778	9.09091	0	0	0	0	1.36519	0	0	1.2894
window_525_625	525	625	47	29	0.618421	0.10397	-	3.17919	3.39943	3.64444	27.2727	0	0	0	0	1.02389	0	0	1.18195
window_550_650	550	650	43	31	0.581081	0.277612	CSRD	3.17919	3.39943	3.73333	27.2727	0	0	0	0	0.853242	0	0	1.11032
window_575_675	575	675	39	37	0.513158	0.721127	CSRD	2.60116	3.11615	4.17778	18.1818	0	0	0	0	0.853242	0	0	0.967049
window_600_700	600	700	41	42	0.493976	0.829351	CSRD	2.89017	3.68272	4.08889	18.1818	0	0	0	0	1.02389	0	0	1.11032
window_625_725	625	725	38	46	0.452381	0.957132	CSRD	3.17919	3.68272	4.08889	0	0	0	0	0	1.02389	0	0	1.03868
window_650_750	650	750	37	42	0.468354	0.917603	CSRD	3.17919	4.24929	3.82222	0	0	0	0	0	1.19454	0	0	0.931232
window_675_775	675	775	40	33	0.547945	0.493771	CSRD	3.17919	3.96601	3.55556	9.09091	0	1.78571	0	1.5625	1.19454	0	1.47059	1.00287
window_700_800	700	800	45	29	0.608108	0.1447	CSRD	2.89017	3.96601	3.64444	9.09091	0	1.78571	0	1.5625	1.19454	0	1.47059	1.0745
window_725_825	725	825	44	27	0.619718	0.109147	CSRD	3.75723	3.96601	3.46667	9.09091	0	3.57143	0	3.125	1.19454	4.7619	2.94118	1.0745
window_750_850	750	850	61	27	0.693182	0.0024388	CSRD	3.46821	3.11615	4	9.09091	0	3.57143	0	3.125	1.53584	4.7619	2.94118	1.61175
window_775_875	775	875	62	29	0.681319	0.00425712	CSRD	3.17919	3.96601	4	9.09091	0	1.78571	0	1.5625	1.87713	4.7619	1.47059	1.54011
window_800_900	800	900	47	28	0.626667	0.0815839	CSRD	3.17919	3.39943	4.17778	0	0	1.78571	0	1.5625	1.70648	4.7619	1.47059	1.21777
window_825_925	825	925	46	31	0.597403	0.185257	-	2.89017	2.83286	4.53333	0	0	0	0	0	1.87713	0	0	1.25358
window_850_950	850	950	35	31	0.530303	0.611898	-	2.89017	3.39943	4.17778	0	0	0	0	0	1.19454	0	0	0.787966
window_875_975	875	975	32	29	0.52459	0.645226	-	2.89017	3.11615	4	0	0	0	0	0	0.853242	0	0	0.823782
window_900_1000	900	1000	40	29	0.57971	0.29519	-	3.46821	3.96601	3.73333	0	0	1.78571	0	1.5625	1.02389	0	1.47059	0.859599
window_925_1025	925	1025	47	28	0.626667	0.0815839	-	3.46821	4.53258	3.82222	0	0	1.78571	0	1.5625	1.19454	0	1.47059	1.03868
window_950_1050	950	1050	51	24	0.68	0.00957243	-	3.46821	4.81586	3.55556	0	0	1.78571	0	1.5625	1.53584	0	1.47059	1.14613
window_975_1075	975	1075	50	28	0.641026	0.0459391	-	4.04624	4.24929	3.64444	9.09091	0	1.78571	0	1.5625	1.70648	0	1.47059	1.14613
window_1000_1100	1000	1100	45	32	0.584416	0.25285	Tubulin_binding_domain	3.75723	3.96601	3.55556	9.09091	0	0	0	0	1.19454	0	0	1.18195
window_1025_1125	1025	1125	40	32	0.555556	0.443015	Tubulin_binding_domain	4.04624	3.68272	3.37778	9.09091	0	0	0	0	1.02389	0	0	1.00287
window_1050_1150	1050	1150	38	39	0.493506	0.824636	Tubulin_binding_domain	4.91329	3.39943	3.46667	9.09091	0	1.78571	0	1.5625	0.511945	0	1.47059	1.03868
window_1075_1175	1075	1175	39	35	0.527027	0.634184	Tubulin_binding_domain	4.33526	3.39943	3.91111	0	0	1.78571	0	1.5625	0.682594	0	1.47059	1.11032
window_1100_1200	1100	1200	40	32	0.555556	0.443015	-	3.46821	3.39943	4.17778	0	0	1.78571	0	1.5625	0.853242	0	1.47059	1.0745
window_1125_1225	1125	1225	40	32	0.555556	0.443015	-	3.17919	2.83286	4.71111	0	0	1.78571	0	1.5625	0.682594	0	1.47059	1.11032
window_1150_1250	1150	1250	42	26	0.617647	0.122069	-	2.02312	3.68272	4.62222	0	0	0	0	0	0.682594	0	0	1.03868
window_1175_1275	1175	1275	41	26	0.61194	0.14469	RAS_GTPase	2.60116	4.53258	3.73333	0	0	0	0	0	0.682594	0	0	1.00287
window_1200_1300	1200	1300	40	24	0.625	0.107182	RAS_GTPase	2.89017	4.24929	3.82222	0	0	1.78571	0	1.5625	0.511945	0	1.47059	1.11032
window_1225_1325	1225	1325	39	22	0.639344	0.0757772	RAS_GTPase	2.89017	4.53258	3.55556	0	0	1.78571	0	1.5625	1.02389	0	1.47059	0.931232
window_1250_1350	1250	1350	33	20	0.622642	0.142289	RAS_GTPase	2.31214	2.83286	4	0	0	1.78571	0	1.5625	1.02389	0	1.47059	0.823782
window_1275_1375	1275	1375	33	22	0.6	0.22499	RAS_GTPase	1.44509	2.83286	4.17778	0	0	1.78571	0	1.5625	1.19454	0	2.94118	0.859599
window_1300_1400	1300	1400	27	20	0.574468	0.373073	RAS_GTPase	1.15607	2.54958	3.37778	0	0	0	0	0	1.19454	0	1.47059	0.608883
window_1325_1425	1325	1425	32	24	0.571429	0.369125	RAS_GTPase	0.867052	2.26629	3.82222	0	0	0	0	0	1.02389	0	2.94118	0.823782
window_1350_1450	1350	1450	41	28	0.594203	0.217414	RAS_GTPase	2.31214	2.54958	3.82222	0	0	0	0	0	1.36519	0	2.94118	0.967049
window_1375_1475	1375	1475	44	26	0.628571	0.0851549	RAS_GTPase	2.60116	1.13314	4.35556	0	0	0	0	0	1.02389	0	2.94118	1.03868
window_1400_1500	1400	1500	52	31	0.626506	0.0699174	RAS_GTPase	2.60116	1.983	5.33333	0	0	0	0	0	1.02389	0	2.94118	1.32521
window_1425_1525	1425	1525	48	28	0.631579	0.0677709	RAS_GTPase	2.02312	1.41643	5.51111	0	0	1.78571	0	1.5625	0.853242	0	2.94118	1.2894
window_1450_1550	1450	1550	42	24	0.636364	0.0731123	RAS_GTPase	1.15607	1.983	4.97778	0	0	1.78571	0	1.5625	1.02389	4.7619	2.94118	1.18195
window_1475_1575	1475	1575	39	26	0.6	0.199094	Cex_GRD	2.02312	2.54958	4.17778	0	0	1.78571	0	3.125	0.853242	4.7619	1.47059	1.14613
window_1500_1600	1500	1600	41	27	0.602941	0.17904	-	2.89017	3.39943	3.46667	0	0	1.78571	0	3.125	0.853242	4.7619	1.47059	1.14613
window_1525_1625	1525	1625	45	27	0.625	0.0913383	-	3.46821	4.24929	2.66667	9.09091	0	0	0	1.5625	0.853242	4.7619	0	1.00287
window_1550_1650	1550	1650	39	33	0.541667	0.537007	-	4.62428	3.68272	3.02222	9.09091	0	0	0	1.5625	0.341297	0	0	0.716332
window_1575_1675	1575	1675	41	34	0.546667	0.50124	CRAL_TRIO	4.04624	5.09915	3.11111	9.09091	0	0	0	0	0.341297	0	0	0.429799
window_1600_1700	1600	1700	41	38	0.518987	0.68776	CRAL_TRIO	3.75723	4.53258	3.28889	9.09091	0	0	0	0	0.170648	0	0	0.10745
window_1625_1725	1625	1725	33	36	0.478261	0.874757	CRAL_TRIO	4.04624	3.68272	3.73333	0	0	0	0	0	0	0	0	0
window_1650_1750	1650	1750	29	33	0.467742	0.897592	Ph_like	4.04624	3.96601	3.37778	0	0	0	0	0	0	0	0	0
window_1675_1775	1675	1775	24	32	0.428571	0.964471	Ph_like	4.62428	1.69972	3.64444	0	0	0	0	0	0.170648	0	0	0.179083
window_1700_1800	1700	1800	20	27	0.425532	0.957209	Ph_like	4.62428	1.41643	3.91111	0	0	0	0	0	0.341297	0	0	0.358166
window_1725_1825	1725	1825	23	27	0.46	0.898991	Ph_like	4.33526	2.54958	3.55556	0	0	0	0	0	0.511945	0	0	0.537249
window_1750_1850	1750	1850	40	30	0.571429	0.342894	-	4.04624	3.68272	3.82222	0	0	1.78571	0	1.5625	0.682594	0	1.47059	1.11032
window_1775_1875	1775	1875	45	28	0.616438	0.116067	-	3.17919	5.09915	3.55556	0	0	1.78571	0	1.5625	0.853242	0	1.47059	1.21777
window_1800_1900	1800	1900	51	31	0.621951	0.0834597	-	3.75723	6.23229	3.02222	0	0	1.78571	0	1.5625	0.682594	0	1.47059	1.43266
window_1825_1925	1825	1925	53	33	0.616279	0.0943947	-	3.46821	6.23229	2.93333	0	0	1.78571	0	1.5625	0.853242	0	1.47059	1.46848
window_1850_1950	1850	1950	48	26	0.648649	0.0383955	Armadillo1	3.17919	5.94901	2.48889	0	0	1.78571	0	1.5625	1.02389	0	1.47059	1.32521
window_1875_1975	1875	1975	47	25	0.652778	0.0348419	Armadillo1	3.17919	5.09915	2.4	0	0	3.57143	0	3.125	1.19454	0	2.94118	1.2894
window_1900_2000	1900	2000	39	27	0.590909	0.240651	-	3.17919	3.68272	3.02222	0	0	5.35714	0	4.6875	1.02389	0	4.41176	1.00287
window_1925_2025	1925	2025	35	24	0.59322	0.245972	Armadillo2	3.46821	2.54958	3.11111	0	0	5.35714	0	4.6875	0.682594	0	4.41176	0.823782
window_1950_2050	1950	2050	23	22	0.511111	0.705579	Armadillo2	2.60116	1.983	3.37778	0	0	3.57143	0	3.125	0.511945	0	2.94118	0.429799
window_1975_2075	1975	2075	20	27	0.425532	0.957209	Armadillo2	4.04624	1.983	3.64444	0	0	1.78571	0	1.5625	0.341297	0	1.47059	0.32235
window_2000_2100	2000	2100	17	24	0.414634	0.961302	-	3.75723	2.26629	3.11111	0	0	0	7.69231	0	0.341297	0	0	0.250716
window_2025_2125	2025	2125	25	31	0.446429	0.937882	-	3.75723	3.96601	3.02222	0	0	0	7.69231	0	1.02389	0	0	0.429799
window_2050_2150	2050	2150	28	37	0.430769	0.970559	-	4.91329	3.39943	3.02222	0	0	0	7.69231	0	0.853242	0	0	0.537249
window_2075_2175	2075	2175	29	33	0.467742	0.897592	-	4.33526	4.53258	2.4	0	0	0	7.69231	0	1.02389	0	0	0.573066
window_2100_2200	2100	2200	36	37	0.493151	0.821442	-	5.49133	5.09915	2.57778	0	0	0	0	0	1.53584	0	0	0.823782
window_2125_2225	2125	2225	31	32	0.492063	0.813339	-	5.20231	4.24929	2.57778	9.09091	0	0	0	0	0.853242	0	0	0.787966
window_2150_2250	2150	2250	33	34	0.492537	0.816594	-	6.06936	4.81586	2.31111	9.09091	0	0	0	0	1.02389	0	0	0.823782
window_2175_2275	2175	2275	34	34	0.5	0.783586	-	6.06936	3.96601	2.93333	9.09091	0	0	0	0	1.02389	0	0	0.823782
window_2200_2300	2200	2300	35	29	0.546875	0.507338	Armadillo3	5.20231	4.24929	2.84444	9.09091	0	1.78571	0	1.5625	0.853242	0	1.47059	0.967049
window_2225_2325	2225	2325	38	31	0.550725	0.478201	Armadillo3	5.78035	3.68272	2.75556	0	0	3.57143	0	3.125	0.853242	4.7619	2.94118	0.931232
window_2250_2350	2250	2350	38	31	0.550725	0.478201	Armadillo3	5.20231	3.96601	3.11111	0	0	3.57143	0	3.125	1.02389	4.7619	2.94118	0.895415
window_2275_2375	2275	2375	39	30	0.565217	0.38353	Armadillo3	4.91329	3.96601	2.84444	9.09091	0	3.57143	0	3.125	1.19454	4.7619	2.94118	0.895415
window_2300_2400	2300	2400	35	33	0.514706	0.70609	Armadillo3	4.04624	3.11615	3.46667	9.09091	0.617284	1.78571	0	1.5625	1.02389	4.7619	1.47059	0.716332
window_2325_2425	2325	2425	34	29	0.539683	0.55354	Armadillo3	3.46821	3.39943	3.46667	9.09091	0.617284	0	0	0	1.19454	0	0	0.752149
window_2350_2450	2350	2450	39	30	0.565217	0.38353	Armadillo3	2.89017	3.96601	3.37778	9.09091	0.617284	0	0	0	0.853242	0	0	0.823782
window_2375_2475	2375	2475	38	29	0.567164	0.374392	Armadillo3	2.60116	5.09915	3.82222	0	0.617284	0	0	0	0.853242	0	0	0.895415
window_2400_2500	2400	2500	35	30	0.538462	0.560562	Armadillo3	3.46821	4.53258	4.17778	0	0	0	0	0	0.682594	0	0	0.752149
window_2425_2525	2425	2525	30	34	0.46875	0.897607	Armadillo3	4.33526	3.96601	4	0	0	0	0	0	0.682594	0	0	0.644699
window_2450_2550	2450	2550	24	35	0.40678	0.985454	Armadillo3	4.91329	3.11615	4	0	0	0	0	0	0.682594	0	0	0.573066
window_2475_2575	2475	2575	20	31	0.392157	0.988048	Armadillo3	4.33526	2.54958	4	0	0	0	0	0	0.341297	0	0	0.465616
window_2500_2600	2500	2600	28	29	0.491228	0.808459	-	3.75723	3.68272	3.2	0	0	0	0	0	0.853242	0	0	0.680516
window_2525_2625	2525	2625	27	38	0.415385	0.983749	-	4.04624	3.68272	3.55556	9.09091	0	0	0	0	0.853242	0	0	0.680516
window_2550_2650	2550	2650	29	33	0.467742	0.897592	PKA	2.89017	3.11615	3.82222	9.09091	0	1.78571	0	1.5625	0.853242	0	1.47059	0.823782
window_2575_2675	2575	2675	35	45	0.4375	0.974349	PKA	4.04624	3.96601	3.46667	18.1818	0	1.78571	0	1.5625	1.02389	0	1.47059	0.967049
window_2600_2700	2600	2700	27	46	0.369863	0.998805	PKA	4.62428	3.11615	3.64444	18.1818	0	1.78571	0	1.5625	0.682594	0	1.47059	0.823782
window_2625_2725	2625	2725	29	37	0.439394	0.960892	PKA	4.33526	3.68272	2.93333	9.09091	0	1.78571	7.69231	1.5625	0.511945	0	1.47059	0.787966
window_2650_2750	2650	2750	21	39	0.35	0.998999	PKA	4.91329	3.39943	2.84444	9.09091	0	0	7.69231	0	0.511945	0	0	0.537249
window_2675_2775	2675	2775	12	31	0.27907	0.999855	PKA	4.62428	2.54958	2.4	0	0	0	7.69231	0	0.341297	0	0	0.286533
window_2700_2800	2700	2800	5	29	0.147059	1	MobidDB	4.62428	1.983	2.04444	18.1818	0	0	7.69231	0	0	0	0	0.0716332
